# Supplementary material for: Selective Uptake of Pelagic Microbial Community Members by Caribbean Reef Corals
Source: Appl Environ Microbiol. 2021 Apr 13;87(9):e03175-20. doi: 10.1128/AEM.03175-20 (PMC8091028; doi:10.1128/AEM.03175-20)
Supplement: Supplemental file 2 [file AEM.03175-20-s0002.xls]

## Sheet: All
CR1_T0	CR1 Amplicon-Numbers	CR2 Amplicon-Numbers	CR3 Amplicon-Numbers	CR4 Amplicon-Numbers
total-counts	82890	207488	142704	153711
cyano	35418	67082	49727	59432
plastid	3354	10908	6287	5900
bacteria	44118	129498	86690	88379
Prochlorococcus	23618	52241	38274	54923
ProHLI	418	791	529	841
ProHLII	23142	51347	37643	53843
other pro	58	103	102	239
Synechococcus	10916	13512	9669	3599
SynI	33	29	30	12
SynII	7258	8498	7034	2544
SynIII	1191	1352	678	245
SynIV	16	48	13	9
SynV	0	4	2	2
SynVI	18	4	1	5
SynVII	9	49	19	23
SynVIII	129	659	213	182
SynIX	1013	1097	523	132
SynXV	20	42	30	6
SynXVI	899	976	457	43
SynWPC1	59	102	128	107
SynEPC1	1	6	11	6
SynEPC2	87	193	187	65
Syn5_3	131	302	251	169
other syn	52	151	92	49
other cyano	884	1329	1784	910
plastid	3354	10908	6287	5900
crypto	178	523	87	98
hapto	51	491	101	167
strameno	1703	5856	4309	4188
viridi	1394	3920	1704	1398
other euks	28	118	86	49
Fractions
Bacteria-figure	Incubation 1	Incubation 2	Incubation 3	Incubation 4
Actinobacteria;	5.94702	3.26737	5.75374	5.94702
Bacteroidetes;	9.55207	8.64519	10.1902	9.55207
Chloroflexi;	5.46459	3.30824	4.04081	5.46459
Dadabacteria;	0.0584761	0.0572108	0.0333688	0.0584761
Epsilonbacteraeota;	0.0877142	0.0962595	0.0238349	0.0877142
Margulisbacteria;	0.0350857	0.0426811	0.0730936	0.0350857
Marinimicrobia;	2.75422	2.11408	2.64726	2.75422
Patescibacteria;	0.204666	0.131676	0.379769	0.204666
Planctomycetes;	0.307	0.131676	0.317798	0.307
Verrucomicrobia;	0.944389	0.636584	1.36335	0.944389
WPS.2;	0.152038	0.0962595	0.12553	0.152038
Other;	0.716332	0.563027	0.853288	0.716332
Alphaproteobacteria	64.7535	71.4463	64.4066	64.7535
Deltaproteobacteria	2.91796	2.49094	3.96612	2.91796
Gammaproteobacteria	6.10491	6.97246	5.82524	6.10491

## Sheet: Strameno-Viridi
CR1_T0	amplicon numbers	Fraction
strameno	1703
diatoms	1271	0.74633
bol	2	0.0011744
chr	9	0.00528479
dic	127	0.0745743
pel	119	0.0698767
eus	70	0.0411039
rap	4	0.0023488
xan	15	0.00880799
str_env	80	0.0469759
NA	6	0.00352319
viridi	1394
Bathy	31	0.0222382
OstreoII	126	0.0903874
Otauri	28	0.0200861
PrasI	6	0.00430416
PrasIII	3	0.00215208
PrasII_Crusto	14	0.010043
PrasII_Mant_Mic	343	0.246055
PrasII_MantoA	1	0.00071736
PrasII_MicroABC	442	0.317073
PrasII_MicroE2	131	0.0939742
PrasIV	184	0.131994
PrasVI_Pderma	1	0.00071736
PrasVII_CCMP1205	12	0.00860832
PrasVIII	1	0.00071736
Chlo_Chlo	2	0.00143472
Chlo_Ped	7	0.00502152
Chlo_mix	1	0.00071736
Chlorophyta	4	0.00286944
Chlorara	29	0.0208034
2ndaryPlastid	27	0.0193687
Strepto	1	0.00071736
CR2_T0	amplicon numbers	Fraction
strameno	5856
diatoms	3330	0.568648
bol	33	0.00563525
chr	35	0.00597678
dic	872	0.148907
pel	814	0.139003
eus	256	0.0437158
rap	15	0.00256148
pha	1	0.000170765
xan	98	0.016735
str_env	349	0.059597
NA	53	0.00905055
viridi	3920
Bathy	63	0.0160714
OstreoI	1	0.000255102
OstreoII	412	0.105102
Otauri	61	0.0155612
PrasI	11	0.00280612
PrasIII	52	0.0132653
PrasII_Crusto	49	0.0125
PrasII_Mami	8	0.00204082
PrasII_Mamiello	9	0.00229592
PrasII_Mant_Mic	1055	0.269133
PrasII_MantoA	1	0.000255102
PrasII_MicroABC	1369	0.349235
PrasII_MicroABC_C	2	0.000510204
PrasII_MicroE2	436	0.111224
PrasIV	74	0.0188776
PrasV	4	0.00102041
PrasVI_Pderma	6	0.00153061
PrasVII_CCMP1205	33	0.00841837
PrasVII_Psal	1	0.000255102
PrasVIII	3	0.000765306
Chlo_Chlo	2	0.000510204
Chlo_Trebou	2	0.000510204
Chlo_Ped	14	0.00357143
Chlo_mix	2	0.000510204
Chlorophyta	17	0.00433673
Chlorara	111	0.0283163
2ndaryPlastid	100	0.0255102
Strepto	22	0.00561224
CR3_T0	amplicon numbers	Fraction
strameno	4309
diatoms	3549	0.823625
bol	12	0.00278487
chr	5	0.00116036
dic	312	0.0724066
pel	274	0.0635878
eus	94	0.0218148
pha	4	0.00092829
xan	22	0.00510559
str_env	36	0.00835461
NA	1	0.000232072
viridi	1704
Bathy	133	0.0780516
OstreoII	355	0.208333
Otauri	13	0.00762911
PrasI	9	0.00528169
PrasIII	3	0.00176056
PrasII_Crusto	62	0.036385
PrasII_Mami	5	0.00293427
PrasII_Mant_Mic	197	0.11561
PrasII_MicroABC	562	0.329812
PrasII_MicroE2	61	0.0357981
PrasIV	62	0.036385
PrasV	1	0.000586854
PrasVI_Pderma	17	0.00997653
PrasVII_CCMP1205	94	0.0551643
Chlo_Chlo	2	0.00117371
Chlo_Trebou	7	0.00410798
Chlo_mix	14	0.00821596
Chlorophyta	8	0.00469484
Chlorara	53	0.0311033
2ndaryPlastid	15	0.00880282
Strepto	31	0.0181925
CR4_T0	amplicon numbers	Fraction
strameno	4188
diatoms	2513	0.600048
bol	34	0.00811843
chr	14	0.00334288
dic	635	0.151624
pel	722	0.172397
eus	171	0.0408309
rap	2	0.000477555
xan	8	0.00191022
str_env	89	0.0212512
viridi	1398
Bathy	76	0.0543634
OstreoI	2	0.00143062
OstreoII	514	0.367668
Otauri	6	0.00429185
PrasI	8	0.00572246
PrasIII	9	0.00643777
PrasII_Crusto	19	0.0135908
PrasII_Mami	5	0.00357654
PrasII_Mamiello	1	0.000715308
PrasII_Mant_Mic	199	0.142346
PrasII_MicroABC	354	0.253219
PrasII_MicroABC_C	1	0.000715308
PrasII_MicroE2	35	0.0250358
PrasIV	7	0.00500715
PrasVI_Pderma	11	0.00786838
PrasVII_CCMP1205	28	0.0200286
PrasVII_Psal	2	0.00143062
PrasVIII	10	0.00715308
Chlo_Chlo	4	0.00286123
Chlo_Trebou	4	0.00286123
Chlo_mix	3	0.00214592
Chlorophyta	1	0.000715308
Chlorara	92	0.0658083
2ndaryPlastid	1	0.000715308
Strepto	6	0.00429185

## Sheet: Sheet1
bacteria	82890		bacteria	207488		bacteria	142699		bacteria	153711
Acetobacteracae	37	0.000446375	Acetobacteracae	81	0.000390384	Acetobacteracae	35	0.000245272	Acetobacteracae	41	0.000266734
Acidobacteria	69	0.000832429	Acidobacteria	65	0.000313271	Acidobacteria	199	0.00139454	Acidobacteria	67	0.000435883
Acidomicrobidae	2086	0.0251659	Acidomicrobidae	3696	0.0178131	Acidomicrobidae	4257	0.029832	Acidomicrobidae	3640	0.0236808
Acidothiobacillales	13	0.000156834	Acidothiobacillales	21	0.000101211	Acidothiobacillales	15	0.000105116	Acidothiobacillales	10	6.50572e-05
Acinetobacter	50	0.000603209	Acinetobacter	237	0.00114223	Acinetobacter	166	0.00116329	Acinetobacter	212	0.00137921
Actinobacteridae	176	0.0021233	Actinobacteridae	353	0.0017013	Actinobacteridae	312	0.00218642	Actinobacteridae	250	0.00162643
Aeromonadales	3	3.61925e-05	Aeromonadales	3	1.44587e-05	Aeromonadales	1	7.00776e-06	Aeromonadales	1	6.50572e-06
Alteromonadaceae	62	0.000747979	Alcaligenaceae_Sutterella	1	4.81956e-06	Alcaligenaceae	3	2.10233e-05	Alteromonadaceae	56	0.00036432
Alveolota_4	162	0.0019544	Alteromonadaceae	288	0.00138803	Alteromonadaceae	94	0.000658729	Alveolota_4	86	0.000559492
BD1-5	254	0.0030643	Alveolota_4	470	0.00226519	Alveolota_4	40	0.00028031	BD1-5	301	0.00195822
BD1-7 clade OMG	32	0.000386054	BD1-5	446	0.00214952	BD1-5	326	0.00228453	BD1-7 clade OMG	64	0.000416366
Bacillaceae_5	2	2.41284e-05	BD1-7 clade OMG	87	0.000419301	BD1-7 clade OMG	81	0.000567628	Bacillaceae_5	3	1.95171e-05
Bacillaceae_Bacillus_4	49	0.000591145	Bacillaceae_5	9	4.3376e-05	Bacillaceae_Bacillus_4	8	5.60621e-05	Bacillaceae_Bacillus_4	17	0.000110597
Bacteriodetes	5500	0.066353	Bacillaceae_Bacillus_4	23	0.00011085	Bacillales_Planococcaceae	2	1.40155e-05	Bacteriodetes	12756	0.0829869
Blautia except EF398702	4	4.82567e-05	Bacillales_Planococcaceae	4	1.92782e-05	Bacteriodetes	11998	0.0840791	Blautia except EF398702	5	3.25286e-05
Burkholderiaceae_2	8	9.65135e-05	Bacteriodetes	13949	0.067228	Blautia except EF398702	9	6.30698e-05	Burkholderiaceae_2	15	9.75857e-05
Caulobacterales	1	1.20642e-05	Blautia except EF398702	1	4.81956e-06	Burkholderiaceae_2	11	7.70853e-05	Chlorobi	92	0.000598526
Chlorobi	29	0.000349861	Burkholderiaceae_2	118	0.000568708	Caulobacterales	2	1.40155e-05	Chloroflexi	15	9.75857e-05
Chloroflexi	13	0.000156834	Caulobacterales	6	2.89173e-05	Chlorobi	139	0.000974078	Chloroflexi_1	2329	0.0151518
Chloroflexi_1	1548	0.0186754	Chlorobi	76	0.000366286	Chloroflexi	26	0.000182202	Chlorophyta_1	68	0.000442389
Chlorophyta_1	43	0.00051876	Chloroflexi	26	0.000125308	Chloroflexi_1	1919	0.0134479	Chlorophyta_3 plus OCS162	1199	0.00780035
Chlorophyta_3 plus OCS162	1273	0.0153577	Chloroflexi_1	3009	0.014502	Chlorophyta_1	183	0.00128242	Chromatiales	7	4.554e-05
Chromatiales	3	3.61925e-05	Chlorophyta_1	133	0.000641001	Chlorophyta_3 plus OCS162	1381	0.00967771	Comamonadaceae	11	7.15629e-05
Comamonadaceae	25	0.000301605	Chlorophyta_3 plus OCS162	3516	0.0169456	Chromatiales	20	0.000140155	Coriobacteriadae	16	0.000104091
Coriobacteriadae	21	0.000253348	Chromatiales	13	6.26542e-05	Comamonadaceae	7	4.90543e-05	Deferribacteres	9	5.85514e-05
Deferribacteres	12	0.00014477	Comamonadaceae	23	0.00011085	Coriobacteriadae	23	0.000161178	Deferribacteres_1	2387	0.0155291
Deferribacteres_1	1036	0.0124985	Coriobacteriadae	17	8.19324e-05	Deferribacteres	43	0.000301334	Desulfobacterales	155	0.00100839
Desulfobacterales	100	0.00120642	Deferribacteres	15	7.22933e-05	Deferribacteres_1	1781	0.0124808	Desulfovibrionales	23	0.000149631
Desulfovibrionales	19	0.000229219	Deferribacteres_1	2502	0.0120585	Desulfobacterales	361	0.0025298	Erysipelotrichales	14	9.108e-05
Erysipelotrichales	23	0.000277476	Desulfobacterales	90	0.00043376	Desulfovibrionales	18	0.00012614	Escherichia_et al	1	6.50572e-06
Fusobacteria	103	0.00124261	Desulfovibrionales	21	0.000101211	Erysipelotrichales	50	0.000350388	Fusobacteria	175	0.0011385
Gemmatimonadetes	64	0.000772108	Erysipelotrichales	18	8.6752e-05	Escherichia_et al	6	4.20465e-05	Gemmatimonadetes	125	0.000813214
Hydrogenophilales	49	0.000591145	Fusobacteria	130	0.000626542	Fusobacteria	160	0.00112124	Haptophyceae_1	2	1.30114e-05
Idiomarinaceae	13	0.000156834	Gemmatimonadetes	105	0.000506053	Gemmatimonadetes	175	0.00122636	Hydrogenophilales	46	0.000299263
K189A clade OMG	65	0.000784172	Haptophyceae_1	7	3.37369e-05	Haptophyceae_1	5	3.50388e-05	Idiomarinaceae	6	3.90343e-05
Leuconostocaceae	4	4.82567e-05	Hydrogenophilales	165	0.000795227	Hydrogenophilales	33	0.000231256	K189A clade OMG	105	0.0006831
Loktenella_3_Roseobacter clade Loktenella hongkongensis lineage	33	0.000398118	Idiomarinaceae	3	1.44587e-05	Idiomarinaceae	2	1.40155e-05	Leuconostocaceae	13	8.45743e-05
Marine Group E01-9C-26	22	0.000265412	K189A clade OMG	172	0.000828964	K189A clade OMG	137	0.000960063	Loktenella_3_Roseobacter clade Loktenella hongkongensis lineage	105	0.0006831
Methylophilales_Methylophilaceae	11	0.000132706	Leuconostocaceae	7	3.37369e-05	Leuconostocaceae	4	2.8031e-05	Marine Group E01-9C-26	83	0.000539974
Micavibrio	66	0.000796236	Loktenella_3_Roseobacter clade Loktenella hongkongensis lineage	78	0.000375925	Loktenella_3_Roseobacter clade Loktenella hongkongensis lineage	97	0.000679752	Methylophilales_Methylophilaceae	3	1.95171e-05
Mollicutes except EF454789	61	0.000735915	Marine Group E01-9C-26	64	0.000308452	Marine Group E01-9C-26	171	0.00119833	Micavibrio	100	0.000650572
NA	6179	0.0745446	Methylophilales_Methylophilaceae	42	0.000202421	Micavibrio	185	0.00129644	Mollicutes except EF454789	68	0.000442389
Nitrospinaceae	12	0.00014477	Micavibrio	113	0.00054461	Mollicutes except EF454789	115	0.000805892	NA	11860	0.0771578
Nitrospirae	10	0.000120642	Mollicutes except EF454789	89	0.00042894	NA	12555	0.0879824	Nitrospinaceae	47	0.000305769
OCS116 clade	81	0.000977199	NA	14087	0.0678931	Neisseriales_Neisseriaceae_1	3	2.10233e-05	Nitrospirae	22	0.000143126
OM182 clade OMG	50	0.000603209	Nitrospinaceae	24	0.000115669	Nitrospinaceae	48	0.000336372	OCS116 clade	117	0.000761169
OM60 clade OMG	520	0.00627337	Nitrospirae	16	7.71129e-05	Nitrospirae	27	0.000189209	OM182 clade OMG	50	0.000325286
Octadecabacter_Roseobacter clade DC5-80-3 lineage	114	0.00137532	OCS116 clade	156	0.000751851	OCS116 clade	111	0.000777861	OM60 clade OMG	687	0.00446943
Pasteurellales	4	4.82567e-05	OM182 clade OMG	140	0.000674738	OM182 clade OMG	70	0.000490543	Octadecabacter_Roseobacter clade DC5-80-3 lineage	228	0.0014833
Photobacterium_1	8	9.65135e-05	OM60 clade OMG	1759	0.0084776	OM60 clade OMG	959	0.00672044	Pasteurellales	1	6.50572e-06
Piscirickettsiaceae	18	0.000217155	Octadecabacter_Roseobacter clade DC5-80-3 lineage	234	0.00112778	Octadecabacter_Roseobacter clade DC5-80-3 lineage	378	0.00264893	Piscirickettsiaceae	21	0.00013662
Planctomyces	1018	0.0122813	Pasteurellales	11	5.30151e-05	Oxalobacteraceae	4	2.8031e-05	Planctomyces	1867	0.0121462
Prochlorococcus	25025	0.301906	Photobacterium_1	1	4.81956e-06	Pasteurellales	6	4.20465e-05	Prochlorococcus	55409	0.360475
Pseudoalteromonas	62	0.000747979	Piscirickettsiaceae	18	8.6752e-05	Photobacterium_1	43	0.000301334	Pseudoalteromonas	41	0.000266734
Pseudomonadales	12	0.00014477	Planctomyces	1656	0.00798118	Piscirickettsiaceae	14	9.81086e-05	Pseudomonadales	46	0.000299263
Psychrobacter	4	4.82567e-05	Prochlorococcus	54121	0.260839	Planctomyces	2427	0.0170078	Psychrobacter	5	3.25286e-05
Rhizobiales_1	57	0.000687658	Pseudoalteromonas	68	0.00032773	Prochlorococcus	39407	0.276155	Rhizobiales_1	61	0.000396849
Rhizobiales_1_1	1	1.20642e-05	Pseudomonadales	48	0.000231339	Pseudoalteromonas	124	0.000868962	Rhizobiales_1_1	19	0.000123609
Rhizobiales_2	10	0.000120642	Psychrobacter	10	4.81956e-05	Pseudomonadales	6	4.20465e-05	Rhizobiales_2	10	6.50572e-05
Rhizobiales_3	16	0.000193027	Rhizobiales_1	62	0.000298812	Psychrobacter	1	7.00776e-06	Rhizobiales_3	21	0.00013662
Rhodobacterales	82	0.000989263	Rhizobiales_1_1	24	0.000115669	Rhizobiales_1	78	0.000546605	Rhizobiales_Methylocystaceae	4	2.60229e-05
Rhodobacterales_Rhodobacteraceae_1	663	0.00799855	Rhizobiales_2	29	0.000139767	Rhizobiales_1_1	26	0.000182202	Rhodobacterales	194	0.00126211
Rhodobacterales_Rhodobacteraceae_3	96	0.00115816	Rhizobiales_3	32	0.000154226	Rhizobiales_2	10	7.00776e-05	Rhodobacterales_Rhodobacteraceae_1	1231	0.00800854
Rhodocyclales_Rhodocyclaceae_3	1	1.20642e-05	Rhizobiales_Methylocystaceae	9	4.3376e-05	Rhizobiales_3	76	0.00053259	Rhodobacterales_Rhodobacteraceae_3	208	0.00135319
Rhodocyclales_Rhodocyclaceae_Dechloromonas	99	0.00119435	Rhodobacterales	283	0.00136393	Rhizobiales_Methylocystaceae	9	6.30698e-05	Rhodocyclales_Rhodocyclaceae_3	1	6.50572e-06
Rhodospirilliceae	152	0.00183376	Rhodobacterales_Rhodobacteraceae_1	1484	0.00715222	Rhodobacterales	149	0.00104416	Rhodocyclales_Rhodocyclaceae_Dechloromonas	252	0.00163944
Rhodospirilliceae_1	116	0.00139945	Rhodobacterales_Rhodobacteraceae_3	245	0.00118079	Rhodobacterales_Rhodobacteraceae_1	2007	0.0140646	Rhodospirilliceae	328	0.00213387
Roseobacter clade NAC11-7 lineage	69	0.000832429	Rhodocyclales_Rhodocyclaceae_Dechloromonas	167	0.000804866	Rhodobacterales_Rhodobacteraceae_3	197	0.00138053	Rhodospirilliceae_1	446	0.00290155
Roseobacter clade OCT lineage except DQ009291	2273	0.0274219	Rhodospirilliceae	715	0.00344598	Rhodocyclales_Rhodocyclaceae_3	1	7.00776e-06	Roseobacter clade NAC11-7 lineage	77	0.00050094
Roseobacter_marine_group	397	0.00478948	Rhodospirilliceae_1	616	0.00296885	Rhodocyclales_Rhodocyclaceae_Dechloromonas	289	0.00202524	Roseobacter clade OCT lineage except DQ009291	1074	0.00698714
Ruegeria_1_Roseobacter clade TM1040 lineage	61	0.000735915	Roseobacter clade NAC11-7 lineage	100	0.000481956	Rhodospirilliceae	229	0.00160478	Roseobacter_marine_group	794	0.00516554
Ruegeria_2_Roseobacter clade RATL lineage	93	0.00112197	Roseobacter clade OCT lineage except DQ009291	6843	0.0329802	Rhodospirilliceae_1	306	0.00214437	Ruegeria_1_Roseobacter clade TM1040 lineage	199	0.00129464
SAR11 II	4204	0.0507178	Roseobacter_marine_group	1185	0.00571117	Roseobacter clade NAC11-7 lineage	91	0.000637706	Ruegeria_2_Roseobacter clade RATL lineage	303	0.00197123
SAR11 IV	292	0.00352274	Ruegeria_1_Roseobacter clade TM1040 lineage	197	0.000949452	Roseobacter clade OCT lineage except DQ009291	1055	0.00739318	SAR 11	6	3.90343e-05
SAR11 Ia	6723	0.0811075	Ruegeria_2_Roseobacter clade RATL lineage	193	0.000930174	Roseobacter_marine_group	616	0.00431678	SAR11 II	9671	0.0629168
SAR11 Ib	2280	0.0275063	SAR 11	27	0.000130128	Ruegeria_1_Roseobacter clade TM1040 lineage	402	0.00281712	SAR11 IV	240	0.00156137
SAR116	17	0.000205091	SAR11 II	14945	0.0720283	Ruegeria_2_Roseobacter clade RATL lineage	586	0.00410655	SAR11 Ia	16144	0.105028
SAR116 IIIa	324	0.00390879	SAR11 IV	1003	0.00483401	SAR 11	2	1.40155e-05	SAR11 Ib	6338	0.0412332
SAR116 IIIb	395	0.00476535	SAR11 Ia	30433	0.146674	SAR11 II	8745	0.0612828	SAR116	65	0.000422871
SAR116 IIa	118	0.00142357	SAR11 Ib	10829	0.052191	SAR11 IV	308	0.00215839	SAR116 IIIa	647	0.0042092
SAR116 IIb	171	0.00206298	SAR116	61	0.000293993	SAR11 Ia	14114	0.0989075	SAR116 IIIb	844	0.00549082
SAR116 IIc	44	0.000530824	SAR116 IIIa	1001	0.00482438	SAR11 Ib	5526	0.0387249	SAR116 IIa	71	0.000461906
SAR116 IV	10	0.000120642	SAR116 IIIb	1116	0.00537862	SAR116	26	0.000182202	SAR116 IIb	269	0.00175004
SAR116 Ia	261	0.00314875	SAR116 IIa	468	0.00225555	SAR116 IIIa	534	0.00374214	SAR116 IIc	176	0.00114501
SAR116 Ib	162	0.0019544	SAR116 IIb	435	0.00209651	SAR116 IIIb	487	0.00341278	SAR116 IV	5	3.25286e-05
SAR116 V	155	0.00186995	SAR116 IIc	160	0.000771129	SAR116 IIa	77	0.000539597	SAR116 Ia	441	0.00286902
SAR202	2	2.41284e-05	SAR116 IV	23	0.00011085	SAR116 IIb	213	0.00149265	SAR116 Ib	350	0.002277
SAR202 cluster 1	137	0.00165279	SAR116 Ia	738	0.00355683	SAR116 IIc	126	0.000882977	SAR116 V	387	0.00251771
SAR202 cluster 2	10	0.000120642	SAR116 Ib	567	0.00273269	SAR116 IV	8	5.60621e-05	SAR202	10	6.50572e-05
SAR202 cluster 3	75	0.000904814	SAR116 V	424	0.00204349	SAR116 Ia	375	0.00262791	SAR202 cluster 1	366	0.00238109
SAR276	560	0.00675594	SAR202	24	0.000115669	SAR116 Ib	275	0.00192713	SAR202 cluster 2	2	1.30114e-05
SAR324	184	0.00221981	SAR202 cluster 1	335	0.00161455	SAR116 V	264	0.00185005	SAR202 cluster 3	89	0.000579009
SAR324 II	2	2.41284e-05	SAR202 cluster 2	10	4.81956e-05	SAR202	7	4.90543e-05	SAR276	1555	0.0101164
SAR83	25	0.000301605	SAR202 cluster 3	138	0.000665099	SAR202 cluster 1	382	0.00267696	SAR324	141	0.000917306
SAR86	175	0.00211123	SAR202 cluster 4	1	4.81956e-06	SAR202 cluster 2	10	7.00776e-05	SAR324 I	14	9.108e-05
SAR86 I	236	0.00284715	SAR276	1633	0.00787033	SAR202 cluster 3	194	0.0013595	SAR324 II	15	9.75857e-05
SAR86 II	2	2.41284e-05	SAR324	363	0.0017495	SAR276	1481	0.0103785	SAR83	37	0.000240711
SAR86 IIIa	102	0.00123055	SAR324 I	2	9.63911e-06	SAR324	212	0.00148564	SAR86	273	0.00177606
SAR86 I_1	18	0.000217155	SAR324 II	3	1.44587e-05	SAR324 I	18	0.00012614	SAR86 CHAB-1-7	1	6.50572e-06
SAR86 SPOTS	182	0.00219568	SAR83	58	0.000279534	SAR324 II	1	7.00776e-06	SAR86 I	410	0.00266734
SAR86 undesignated	342	0.00412595	SAR86	653	0.00314717	SAR83	39	0.000273303	SAR86 IIIa	36	0.000234206
SAR86 undesignated_1	91	0.00109784	SAR86 CHAB-1-7	1	4.81956e-06	SAR86	230	0.00161178	SAR86 I_1	14	9.108e-05
SAR92 clade OMG	59	0.000711787	SAR86 I	665	0.003205	SAR86 I	357	0.00250177	SAR86 SPOTS	550	0.00357814
SHA109/WD272	5	6.03209e-05	SAR86 II	9	4.3376e-05	SAR86 IIIa	17	0.000119132	SAR86 undesignated	829	0.00539324
Shewanella_Moritella	10	0.000120642	SAR86 IIIa	492	0.00237122	SAR86 I_1	5	3.50388e-05	SAR86 undesignated_1	158	0.0010279
Sphingamonadaceae	1643	0.0198215	SAR86 I_1	106	0.000510873	SAR86 SPOTS	529	0.0037071	SAR92 clade OMG	140	0.0009108
Spirochaeta_2	39	0.000470503	SAR86 SPOTS	717	0.00345562	SAR86 undesignated	601	0.00421166	SHA109/WD272	1	6.50572e-06
Staphylococcus 1	1	1.20642e-05	SAR86 undesignated	1185	0.00571117	SAR86 undesignated_1	126	0.000882977	Shewanella_Moritella	13	8.45743e-05
Stramenopiles	1556	0.0187719	SAR86 undesignated_1	521	0.00251099	SAR92 clade OMG	70	0.000490543	Sphingamonadaceae	2758	0.0179428
Streptococcus	1	1.20642e-05	SAR92 clade OMG	161	0.000775948	SHA109/WD272	4	2.8031e-05	Spirochaeta_2	56	0.00036432
Subsection I	34	0.000410182	Shewanella_Moritella	36	0.000173504	Shewanella_Moritella	19	0.000133147	Staphylococcus 1	3	1.95171e-05
Subsection III	28	0.000337797	Sphingamonadaceae	2351	0.0113308	Sphingamonadaceae	2084	0.0146042	Stramenopiles	3422	0.0222626
Subsection I_1	24	0.00028954	Spirochaeta_2	35	0.000168684	Spirochaeta_2	137	0.000960063	Streptococcus	1	6.50572e-06
Synechococcus_1	10179	0.122801	Staphylococcus 1	1	4.81956e-06	Staphylococcus 1	2	1.40155e-05	Subsection I	12	7.80686e-05
Syntrophobacterales	66	0.000796236	Stramenopiles	4910	0.023664	Stramenopiles	3999	0.028024	Subsection III	55	0.000357814
Thalassococcus	130	0.00156834	Streptococcus	2	9.63911e-06	Streptococcus	2	1.40155e-05	Subsection I_1	75	0.000487929
Treponema_2	4	4.82567e-05	Subsection I	112	0.00053979	Subsection I	46	0.000322357	Symbiobacterium	3	1.95171e-05
Uncultured chloroplast clade	40	0.000482567	Subsection III	40	0.000192782	Subsection III	158	0.00110723	Synechococcus_1	3647	0.0237263
Verrucomicrobia	926	0.0111714	Subsection I_1	64	0.000308452	Subsection I_1	118	0.000826915	Syntrophobacterales	152	0.000988869
Vibrio_1_4_15	157	0.00189408	Symbiobacterium	2	9.63911e-06	Sulfitobacter_2	1	7.00776e-06	Thalassococcus	177	0.00115151
Viellonellaceae	9	0.000108578	Synechococcus_1	12572	0.0605915	Symbiobacterium	2	1.40155e-05	Uncultured chloroplast clade	188	0.00122307
Xanthomonadales_Sinobacteraceae	91	0.00109784	Syntrophobacterales	103	0.000496414	Synechococcus_1	9464	0.0663214	Verrucomicrobia	1809	0.0117688
Xanthomonadales_Xanthomonadaceae	1	1.20642e-05	Thalassococcus	281	0.0013543	Syntrophobacterales	255	0.00178698	Vibrio_1_4_15	311	0.00202328
various Clostridiales	9	0.000108578	Treponema_2	4	1.92782e-05	Thalassococcus	358	0.00250878	Viellonellaceae	8	5.20457e-05
various Clostridiales_1	1	1.20642e-05	Uncultured chloroplast clade	360	0.00173504	Treponema_2	2	1.40155e-05	Xanthomonadales_Sinobacteraceae	293	0.00190617
various Clostridiales_2	2	2.41284e-05	Verrucomicrobia	1744	0.00840531	Uncultured chloroplast clade	103	0.000721799	various Clostridiales	6	3.90343e-05
various Clostridiales_3	12	0.00014477	Vibrio_1_4_15	367	0.00176878	Verrucomicrobia	2287	0.0160267	various Clostridiales_1	1	6.50572e-06
various Clostridiales_4	12	0.00014477	Viellonellaceae	7	3.37369e-05	Vibrio_1_4_15	702	0.00491945	various Clostridiales_2	2	1.30114e-05
various Clostridiales_5	14	0.000168899	Xanthomonadales_Sinobacteraceae	219	0.00105548	Viellonellaceae	17	0.000119132	various Clostridiales_3	13	8.45743e-05
various Clostridiales_6	49	0.000591145	Yersinia_Serratia	1	4.81956e-06	Xanthomonadales_Sinobacteraceae	455	0.00318853	various Clostridiales_4	37	0.000240711
various Clostridiales_7	19	0.000229219	various Clostridiales	7	3.37369e-05	Xanthomonadales_Xanthomonadaceae	4	2.8031e-05	various Clostridiales_5	23	0.000149631
various Clostridiales_8	23	0.000277476	various Clostridiales_1	6	2.89173e-05	various Clostridiales	20	0.000140155	various Clostridiales_6	16	0.000104091
			various Clostridiales_3	10	4.81956e-05	various Clostridiales_1	6	4.20465e-05	various Clostridiales_7	26	0.000169149
			various Clostridiales_4	27	0.000130128	various Clostridiales_2	1	7.00776e-06	various Clostridiales_8	5	3.25286e-05
			various Clostridiales_5	21	0.000101211	various Clostridiales_3	8	5.60621e-05
			various Clostridiales_6	33	0.000159045	various Clostridiales_4	55	0.000385427
			various Clostridiales_7	33	0.000159045	various Clostridiales_5	40	0.00028031
			various Clostridiales_8	8	3.85564e-05	various Clostridiales_6	66	0.000462512
						various Clostridiales_7	14	9.81086e-05
						various Clostridiales_8	1	7.00776e-06
